# Supplementary material for: A hierarchy of timescales explains distinct effects of local inhibition of primary visual cortex and frontal eye fields
Source: eLife. 2016 Sep 6;5:e15252. doi: 10.7554/eLife.15252 (PMC5012863; doi:10.7554/eLife.15252)
Supplement: Source code 1. — DOI: http://dx.doi.org/10.7554/eLife.15252.022 [file elife-15252-code1.zip]

Archive with 12 entries (12 files):
- READ-ME.txt
- run_continuous_mode.m
- run_triggered_mode.m
- DAQmeasure.fig
- DAQmeasure.ini
- DAQmeasure.m
- filewritewscp.m
- hat.c
- hat.m
- hat.mexw32
- num2string3.m
- readchannels.m
