# Supplementary material for: A hierarchy of timescales explains distinct effects of local inhibition of primary visual cortex and frontal eye fields
Source: eLife. 2016 Sep 6;5:e15252. doi: 10.7554/eLife.15252 (PMC5012863; doi:10.7554/eLife.15252)
Supplement: Source code 1. — DOI: http://dx.doi.org/10.7554/eLife.15252.022 [file elife-15252-code1.zip › READ-ME.txt]

DAQmeasure.

Program designed to measure, display and record analog data from a National 
Instruments DAQ system. Data can be stored in .wscp format files.

To run the program, type DAQmeasure <enter> in the matlab command window. Then 
select Triggered or Continuous modes, set acquisition channels and click on the Run 
button to begin acquisition.


Files included in this zip and needed to run this program - 

DAQmeasure.fig         
DAQmeasure.ini         
DAQmeasure.m                     
READ-ME.txt            
filewritewscp.m        
hat.c                  
hat.m                  
hat.mexw32             
num2string3.m          
readchannels.m         
run_continuous_mode.m  
run_triggered_mode.m

Note that the High Accuracy Timer (hat.c and hat.m) come from ->
http://www.mathworks.com/matlabcentral/fileexchange/16534-high-accuracy-timer


This software was used on the following hardware and software environment - 

Windows 7 Professional
Matlab 2009b 32 bit + Data Acquisition Toolbox
National Instruments PCI-6221 data acquitision card
National Instruments Drivers NI-DAQmx 9.8.0


Known issues - 

Trigger channel should be a low frequency TTL signal - i.e. the trigger condition doesn't 
occur to frequenctly with close spacing.

if triggers are coming too close together - i.e. closer than trig_searchepoch then the 
secondary trigger detection (after a trigger has been found in the search epoch) can 
lead to an error - i.e. the startepoch position will be negative....

for example it can get interesting with a sinusiodal (50Hz) trigger signal....
