# Supplementary material for: A hierarchy of timescales explains distinct effects of local inhibition of primary visual cortex and frontal eye fields
Source: eLife. 2016 Sep 6;5:e15252. doi: 10.7554/eLife.15252 (PMC5012863; doi:10.7554/eLife.15252)
Supplement: Source code 1. — DOI: http://dx.doi.org/10.7554/eLife.15252.022 [file elife-15252-code1.zip › run_continuous_mode.m]

function run_continuous_mode(handles)
% this routine will run contiuously and plot to the display axes. It takes data in chunks - each 
% chunk will be = time/div * 15 (divs) * samplerate.
% some fraction of the taken data will be plotted out to screen as fast as possible.
%
% 
%    
%
% David Lloyd 2012
% d.lloyd@uq.edu.au
% Cognitive NeuroScience Laboratory
% Queensland Brain Institute
% University of Queensland

daqreset % reset all daq objects

% read info from the GUI/initialise variables
datasamplerate =str2double(get(handles.daqsamplerate_edit,'String'));
daq_board = handles.daq_board;
daq_ID = handles.daq_ID;
daq_maxnumchannels = handles.daq_maxnumchannels;
cla(handles.disp_axes)

[chan_m, chan_s, chan_p, chan_pa, chan_cols] = readchannels(handles);

% NEED error check - if all of chan_s and all of chan_p not in chan_m then
% error.....

%##########################################################################
%           Do some channel based error checking....
%##########################################################################
% NEED error check - if all of chan_p not in chan_m then
if min(ismember(chan_p, chan_m)) == 0
    % error - 
    HH = errordlg(['To plot a channel it must be firstly measured.'],'run_triggered - Error...','modal');
    uiwait(HH);
    pause(0.1); 
    return
end

if isempty(chan_m)
    % error - 
    HH = errordlg(['No channels selected to be measured.'],'run_continuous - Error...','modal');
    uiwait(HH);
    pause(0.1); 
    return

else % there are channels to measure so continue....

    %##########################################################################
    %           Initialize and start the analog input engine
    %##########################################################################
    ai=analoginput(daq_board,daq_ID);
    %set(ai, 'InputType', 'Differential');
    addchannel(ai,min(chan_m):max(chan_m)); % channel 0 - TMS trigger
                       
    set(ai, 'SampleRate', datasamplerate);    % data acquisition rate for the A/D

    set(ai, 'TriggerType','Manual');    % trigger type

    set(ai, 'SamplesPerTrigger',Inf);   % amount of data to take - set to inf so that it 
                                    % will just run until the halt trial condition is 
                                    % met, no matter how long it takes.
    start (ai);      % NIDAQ - ready the AI engine for taking the data
    trigger (ai);    % NIDAQ - start the data acquisition
    
    pause(max(0.5, 2*handles.disp_axes_numX*handles.timediv(get(handles.timediv_popupmenu,'Value')))); % give the ai time to start  - min is 0.5 secs   
    

    %##########################################################################
    %           Now set some initial values up
    %##########################################################################    
    % set initial lines up
    for ii = 1:daq_maxnumchannels % set all 8 possible lines up....
        hLine(ii) = line('Parent', handles.disp_axes, ...
            'Xdata', 1:100, ...
            'Ydata', 0*(1:100), ...
            'Color', chan_cols(ii,1:3), ...
            'LineWidth', str2double(get(handles.LineWidth_edit,'String')), ...
            'Visible','off');
    end
    drawnow;
    
    %##########################################################################
    %           Set the indicators green as data is about to be taken.....
    %##########################################################################
    set(handles.systemrunstop_text,'BackgroundColor',[0 1 0]);
    set(handles.systemrunstop_text,'String','Running');
    set(handles.systemrunstop_frame,'BackgroundColor',[0 1 0]);
    
    %##########################################################################
    %           Now start the program loop for the experiment
    %##########################################################################
    while get(handles.runstop_pushbutton,'UserData') == 1
        [chan_m, chan_s, chan_p, chan_pa, chan_cols] = readchannels(handles); % refresh continuously
        changainoff = get(handles.changodisp_popupmenu,'UserData'); % refresh continuously  
        numdata = (handles.disp_axes_numX-1)*datasamplerate*handles.timediv(get(handles.timediv_popupmenu,'Value'));
        data_ai = peekdata(ai,numdata);
        size(data_ai);
        % have got data - now to plot it to the graph

        for ii = 1:daq_maxnumchannels
            if ismember((ii-1),chan_p)
                set(hLine(ii), 'Parent', handles.disp_axes, ...
                    'Xdata', (0:(numdata-1))/datasamplerate, ...
                    'Ydata', (data_ai(1:numdata,(ii-min(chan_m)))*changainoff.changaindisp(ii)+changainoff.chanoffdisp(ii)), ...
                    'LineWidth', str2double(get(handles.LineWidth_edit,'String')), ...
                    'Visible','on');
            else
                set(hLine(ii),'Parent', handles.disp_axes, ...
                    'Visible','off');
            end
        end
        drawnow;
        pause(0.01);
    end
end % ~isempty(chan_m)

stop(ai);
delete(ai);
% set(handles.systemrunstop_text,'BackgroundColor',[1 0 0]);
% set(handles.systemrunstop_text,'String','Halted');
% set(handles.systemrunstop_frame,'BackgroundColor',[1 0 0]);
