# Supplementary material for: A hierarchy of timescales explains distinct effects of local inhibition of primary visual cortex and frontal eye fields
Source: eLife. 2016 Sep 6;5:e15252. doi: 10.7554/eLife.15252 (PMC5012863; doi:10.7554/eLife.15252)
Supplement: Source code 1. — DOI: http://dx.doi.org/10.7554/eLife.15252.022 [file elife-15252-code1.zip › run_triggered_mode.m]

function run_triggered_mode(handles)
% this routine will run continuously and plot to the display axes whenever a trigger 
% is detected on the appropriate channel. It takes data in chunks - each 
% chunk will be = time/div * 15 (divs) * samplerate.
% some fraction of the taken data will be plotted out to screen as fast as possible.
%
% 
%    
%
% David Lloyd 2012
% d.lloyd@uq.edu.au
% Cognitive NeuroScience Laboratory
% Queensland Brain Institute
% University of Queensland

daqreset % reset all daq objects

% read info from the GUI/initialise variables
datasamplerate =str2double(get(handles.daqsamplerate_edit,'String'));
daq_board = handles.daq_board;
daq_ID = handles.daq_ID;
daq_maxnumchannels = handles.daq_maxnumchannels;
daq_diooutlines = 0; % hardware lines for the outputin port 1
daq_trigedgetype = get(handles.trigedgetype_popupmenu,'Value'); % 1 = rising, 2 = falling
daq_trigchannel = get(handles.trigchannel_popupmenu,'Value'); % this is the actual channel 1-8 number
daq_triglevel = str2num(get(handles.triglevel_edit,'String')); % in volts
trig_epochstarttime = str2num(get(handles.storeepochstart_edit,'String'))/1000; % in seconds
trig_epochstoptime = str2num(get(handles.storeepochstop_edit,'String'))/1000; % in seconds;
storedataYN = get(handles.storetrigdata_checkbox,'Value');

averagenum = str2double(get(handles.averagenum_edit,'String'));

pathtowrite = get(handles.storetrigdata_edit,'UserData');
filetowrite = get(handles.storetrigdata_edit,'String');

trig_searchepoch = 1/4; % this is the epoch that we are searching through each time looking for triggers in seconds 

cla(handles.disp_axes)

[chan_m, chan_s, chan_p, chan_pa, chan_cols] = readchannels(handles); % these channels will be 0-7 in number

%#################################
% read in the math function stuff
%#################################
mathp2p = get(handles.mathp2p_checkbox,'Value');
mathp2pch = str2num(get(handles.mathp2pch_edit,'String'));
mathp2pnum = str2double(get(handles.mathp2pnum_edit,'String'));
mathp2pstart = str2double(get(handles.mathp2pstart_edit,'String'))/1000; % in seconds
mathp2pend = str2double(get(handles.mathp2pend_edit,'String'))/1000; % in seconds
%#################################

%##########################################################################
%           Do some channel based error checking....
%##########################################################################
if isempty(chan_m)
    % error - 
    HH = errordlg(['No channels selected to be measured.'],'run_triggered - Error...','modal');
    uiwait(HH);
    pause(0.1); 
    return
end

% NEED error check - if all of chan_s and all of chan_p and all of chan_pa not in chan_m then
if min(ismember(chan_s, chan_m)) == 0
    % error - 
    HH = errordlg(['To store a channel it must be firstly measured.'],'run_triggered - Error...','modal');
    uiwait(HH);
    pause(0.1); 
    return
end
if min(ismember(chan_p, chan_m)) == 0
    % error - 
    HH = errordlg(['To plot a channel it must be firstly measured.'],'run_triggered - Error...','modal');
    uiwait(HH);
    pause(0.1); 
    return
end
if min(ismember(chan_pa, chan_m)) == 0
    % error - 
    HH = errordlg(['To plot an averaged channel it must be firstly measured.'],'run_triggered - Error...','modal');
    uiwait(HH);
    pause(0.1); 
    return
end
% check that the trigger channel is in the measured channels
if min(ismember((daq_trigchannel-1), chan_m)) == 0
    % error - 
    HH = errordlg(['The trigger channel must be a measured channel.'],'run_triggered - Error...','modal');
    uiwait(HH);
    pause(0.1); 
    return
end
% check that the math channels are in the measured channels
if mathp2p == 1
    if min(ismember(mathp2pch, chan_m)) == 0
        % error -
        HH = errordlg(['To use a math function on a channel it must be firstly measured.'],'run_triggered - Error...','modal');
        uiwait(HH);
        pause(0.1);
        return
    end
end

% get to here if all the channel information is good so continue...

%##########################################################################
%           Do some checking of epoch lengths and average numbers....
%##########################################################################
if isnan(averagenum)
    % error - 
    HH = errordlg(['Averagenum is not a number.'],'run_triggered - Error...','modal');
    uiwait(HH);
    pause(0.1); 
    return
end
if trig_epochstarttime > trig_epochstoptime
    % error - 
    HH = errordlg(['Epoch start time is after epoch stop time.'],'run_triggered - Error...','modal');
    uiwait(HH);
    pause(0.1); 
    return 
end
% check the math function entries...
if mathp2p == 1
    if isnan(mathp2pnum)
        % error -
        HH = errordlg(['Math function P2P num is not a number.'],'run_triggered - Error...','modal');
        uiwait(HH);
        pause(0.1);
        return
    end
    if mathp2pstart > mathp2pend
        % error -
        HH = errordlg(['Math function P2P measurement period start time is after stop time.'],'run_triggered - Error...','modal');
        uiwait(HH);
        pause(0.1);
        return
    end
    % check the math epoch lies inside the trigger epoch
    if mathp2pstart < trig_epochstarttime
        % error -
        HH = errordlg(['Math function P2P measurement period start time outside of trigger epoch.'],'run_triggered - Error...','modal');
        uiwait(HH);
        pause(0.1);
        return
    end
    if mathp2pend > trig_epochstoptime
        % error -
        HH = errordlg(['Math function P2P measurement period end time outside of trigger epoch.'],'run_triggered - Error...','modal');
        uiwait(HH);
        pause(0.1);
        return
    end
end
%##########################################################################
%           Initializing the digital input/output engine
%##########################################################################
daq_dio=digitalio(daq_board,daq_ID);
addline(daq_dio, daq_diooutlines, 0, 'out'); % port 0 is output

putvalue(daq_dio.Line(daq_diooutlines+1), 0);    % put in a default value to take the trigger out pin low to start with
userdata = daq_dio.Line(daq_diooutlines+1); % the place where the output pulse will be sent
set(handles.genpulse_pushbutton,'UserData',userdata);

%##########################################################################
%           Initialize and start the analog input engine
%##########################################################################
ai=analoginput(daq_board,daq_ID);
%set(ai, 'InputType', 'Differential');
ai_channels = addchannel(ai,min(chan_m):max(chan_m))

set(ai, 'SampleRate', datasamplerate);    % data acquisition rate for the A/D

set(ai, 'TriggerType', 'Manual');    % trigger type

set(ai, 'SamplesPerTrigger',Inf);   % amount of data to take

start (ai);      % NIDAQ - ready the AI engine for taking the data
pause(abs(2*trig_epochstarttime))
trigger(ai)      % begin the ai  - i.e. start data collection
pause(max(abs(2*trig_epochstarttime),2*trig_searchepoch)); % a pause in here to make sure the ai engine has enough data to actually begin the search process
%##########################################################################
%           Now set some initial values up
%##########################################################################
% increment the run number counter
runnum = str2num(get(handles.runnumber_edit,'String'))+1;
set(handles.runnumber_edit,'String',runnum);
% set the trial number to 0
trialnum = 0;
set(handles.trialnumber_edit,'String',trialnum);
% set the old trigger value to 0

% set initial display lines up
for ii = 1:(2*daq_maxnumchannels) % set all 8 possible lines up.... (with possible 8 channels of averaging)
    hLine(ii) = line('Parent', handles.disp_axes, ...
        'Xdata', 1:100, ...
        'Ydata', 0*(1:100), ...
        'Color', chan_cols((mod(ii-1,daq_maxnumchannels)+1),1:3), ... % changed to accomodate the 8 channels of averaging
        'LineWidth', str2double(get(handles.LineWidth_edit,'String')), ...   
        'Visible','off');
    if ii <= daq_maxnumchannels 
        set(hLine(ii), 'Parent', handles.disp_axes, ...
            'LineStyle','-'); % solid line style for the real live data
    else
        set(hLine(ii), 'Parent', handles.disp_axes, ...
            'LineStyle',':'); % dashed line style for the average data streams
    end    
end

%#########
% set up the averaging array - preallocated to save time and make faster -
% sized to equal number of data channels measured
num_data_in_epoch = length((trig_epochstarttime*datasamplerate):(trig_epochstoptime*datasamplerate))
average_array(1:length(min(chan_m):max(chan_m)),1:averagenum,1:num_data_in_epoch) = 0;
average_array_num = 0; % this will be the number of trials currently stored in the array of data to be averaged
%#########

%#########
if mathp2p == 1
    % set up the math function p2p array - preallocated to save time and make faster -
    % sized to equal number of data channels measured. Do math for all measure
    % dchannels and pick out what is needed in th eplot part of the routine.
    mathp2p_array(1:length(min(chan_m):max(chan_m)),1:mathp2pnum) = 0
    mathp2p_array_num = 0 % this will be the number of trials currently stored in the array of data to be averaged
    % set up the display text bits for the plot..... but only set it up for the
    % relevant channels that are chosen for the math function to operate on
    for ii = 1:length(mathp2pch)
        hmathp2ptext(ii) = text('Parent',handles.disp_axes, ...
            'Color',chan_cols((mathp2pch(ii)+1),1:3), ...
            'FontName','Arial', ...
            'FontSize',str2double(get(handles.TextSize_edit,'String')), ...
            'HorizontalAlignment','left', ...
            'Position',[0.05 (1.0-ii*0.06)], ...
            'String',' ', ...
            'Units','normalized', ...
            'Visible','off');
    end
    % will only need to update the string values in the thing after this point
end
%#########


tt = 0; % a timing variable - the time at which a search epoch is read from ai into matlab
tt1 = 0; % another timing variable - used for search two epoch determination....

drawnow;

%##########################################################################
%           Set the indicators green as data is about to be taken.....
%##########################################################################
set(handles.systemrunstop_text,'BackgroundColor',[0 1 0]);
set(handles.systemrunstop_text,'String','Running');
set(handles.systemrunstop_frame,'BackgroundColor',[0 1 0]);
pause(0.1)

%##########################################################################
%           Now start the program loop for the experiment
%##########################################################################
while get(handles.runstop_pushbutton,'UserData') == 1
    numtrigdata = trig_searchepoch*datasamplerate;
    data_ai = peekdata(ai,numtrigdata); % peek and look
    tt = hat; % take the time of the data acquisition for the search epoch
    
    % now do some edge detection stuff on the trigger channel
    trigchandata = data_ai(:,(daq_trigchannel - min(chan_m))); % daq_trigchannel is the 1-8 channel number
    
    if min(trigchandata) < daq_triglevel & max(trigchandata) > daq_triglevel % then there;'s a shift between low and high in the data somewhere
        
        gtarray = trigchandata > daq_triglevel;
        ltarray = trigchandata <= daq_triglevel;
        if daq_trigedgetype == 1 % rising
            testarray = gtarray(2:numtrigdata)+ltarray(1:(numtrigdata-1));
            testarray(numtrigdata) = gtarray(numtrigdata)+ltarray(numtrigdata);
        end
        if daq_trigedgetype == 2 % falling
            testarray = gtarray(1:(numtrigdata-1))+ltarray(2:numtrigdata);
            testarray(numtrigdata) = gtarray(numtrigdata)+ltarray(numtrigdata);
        end
        trigpos = find(testarray == 2);

        % ############################################################
        % start of what to do if find a potentially valid trigger.....
        % ############################################################
        
        if ~isempty(trigpos) % have found a real trigger - woot - grab extra data for proper epoching and plot....
            % set the GUI frame to red - data writing frame - to show that
            % processing is taking place
            set(handles.filewrite_frame,'BackgroundColor',[1 0 0]);
            % increment the trial number and send to GUI now that have found a valid trigger in the search epoch .....
            trialnum = trialnum+1;
            set(handles.trialnumber_edit,'String',trialnum);
            validtrialflag = 0; % a flag to tell if data for a valid trial is found...
            
            [chan_m, chan_s, chan_p, chan_pa, chan_cols] = readchannels(handles);
            changainoff = get(handles.changodisp_popupmenu,'UserData'); % refresh continuously  

            % wait a bit of time to make sure that enough data for the data to be taken
            
            % pauselength = amount of time for post trigger epoch + margin for error
            pauselength = max(0,trig_epochstoptime) + 0.2; % 0.2seconds is a safety margin....
            pause(pauselength); % pause is +/-15msecs ish
            
            % now grab data from the ai engine to cover both the
            % stored epoch and the display epoch on the graph
            tt1 = hat; % take the current time - try to reduce any errors caused by large amounts of time between tt and now
            datatime = tt1 - tt + trig_searchepoch - min(0,trig_epochstarttime) + 0.2; % 0.2seconds is a safety margin
            numdatasamples = round(datatime*datasamplerate);
            data_ai = peekdata(ai,numdatasamples);
            
            % redo the trigger find on this larger data set
            trigchandata = data_ai(:,(daq_trigchannel - min(chan_m))); % daq_trigchannel is the 1-8 channel number
            gtarray = trigchandata > daq_triglevel;
            ltarray = trigchandata <= daq_triglevel;
            if daq_trigedgetype == 1 % rising
                testarray = gtarray(2:numdatasamples)+ltarray(1:(numdatasamples-1));
                testarray(numdatasamples) = gtarray(numdatasamples)+ltarray(numdatasamples);
            end
            if daq_trigedgetype == 2 % falling
                testarray = gtarray(1:(numdatasamples-1))+ltarray(2:numdatasamples);
                testarray(numdatasamples) = gtarray(numdatasamples)+ltarray(numdatasamples);
            end
            trigpos = find(testarray == 2);
            if isempty(trigpos)
                % warning error - missed a trigger somehow......
                % error -
                HH = errordlg(['Seem to have lost a trigger in trial ' num2str(trialnum)],'run_triggered - Error...','nonmodal');
            else
                % have found triggers that could have triggered the system - now to do the epoching and
                % the drawing and the storing....
                
                % prepare to do the epoching.....
                
                % put up a warning if multiple triggers found
                if length(trigpos) > 1
                    HH = errordlg(['Possible multiple triggers found in trial ' num2str(trialnum)],'run_triggered - Warning...','nonmodal');
                end
                
                % put in some handling in here that copes with the case
                % where the trigger position results in a -ve startpos ->
                % this only happens with the case of continuous trigger
                % pulses coming through
                trignum = 0;
                startpos = -1;
                while (startpos < 1) & trignum < length(trigpos)
                    trignum = trignum + 1;
                    startpos = (trigpos(trignum) + trig_epochstarttime*datasamplerate);
                    stoppos = (trigpos(trignum) + trig_epochstoptime*datasamplerate);
                end

                if startpos < 1
                    % warning error - missed a trigger somehow......
                    % error -
                    HH = errordlg(['Not enough data prior to trigger to make epoch after a trigger was found in trial ' num2str(trialnum)],'run_triggered - Error...','nonmodal'); 
                else 
                    % get to this point in the program if everything is looking good - triggers found, epoch valid 

%                     timediff = tt1-tt
%                     trigpos(trignum)
%                     startpos
%                     stoppos
%                     size(data_ai)
                    
                    epochdata = data_ai(startpos:stoppos,:); % epoch about first valid trigger
                
                    %######### % some stuff in here to put the data into the averaging arrays
                    % first do a bulk shuffle and dispose of the oldest data/trial from the average
                    average_array(:,1:(averagenum-1),:) = average_array(:,2:averagenum,:);    
                    % now put new data into the averagenum'th rows of the array places... hopefully....
                    average_array(:,averagenum,:) = epochdata';
                    average_array_num = min(averagenum,(average_array_num+1));
                    % size(average_array)
                    %#########
                    
                    %######### % some stuff in here to put the data into the mathp2p_array
                    if mathp2p == 1
                        % first do a bulk shuffle and dispose of the oldest data/trial from the mathp2p
                        mathp2p_array(:,1:(mathp2pnum-1)) = mathp2p_array(:,2:mathp2pnum,:);    
                        % calculate the new data....
                        mathp2pstartpos = (-1*trig_epochstarttime*datasamplerate+1)+mathp2pstart*datasamplerate;
                        mathp2pendpos = (-1*trig_epochstarttime*datasamplerate+1)+mathp2pend*datasamplerate;
                        % now put new data into the mathp2pnum'th rows of the array places... hopefully....
                        mathp2p_array(:,mathp2pnum) = (max(epochdata(mathp2pstartpos:mathp2pendpos,:))-min(epochdata(mathp2pstartpos:mathp2pendpos,:)))';                                             
                        mathp2p_array_num = min(mathp2pnum,(mathp2p_array_num+1));
                        % size(average_array)
                    end
                    %#########
                    
                    % do the plotting of live data
                    for ii = 1:daq_maxnumchannels
                        if ismember((ii-1),chan_p)
                            set(hLine(ii), 'Parent', handles.disp_axes, ...
                                'Xdata', ((startpos-trigpos(trignum)):(stoppos-trigpos(trignum)))/datasamplerate, ...
                                'Ydata', (epochdata(:,(ii-min(chan_m)))*changainoff.changaindisp(ii)+changainoff.chanoffdisp(ii)), ...
                                'LineWidth', str2double(get(handles.LineWidth_edit,'String')), ...
                                'Visible','on');
                        else
                            set(hLine(ii),'Parent', handles.disp_axes, ...
                                'Visible','off');
                        end
              
                    %######### now do the plotting of the averaged data
                        if ismember((ii-1),chan_pa)
                            set(hLine(ii+daq_maxnumchannels), 'Parent', handles.disp_axes, ...
                                'Xdata', ((startpos-trigpos(trignum)):(stoppos-trigpos(trignum)))/datasamplerate, ...
                                'Ydata', mean(average_array(ii-min(chan_m),(averagenum+1-average_array_num):averagenum , :),2) ...
                                                    *changainoff.changaindisp(ii)+changainoff.chanoffdisp(ii), ...
                                                    'LineWidth', str2double(get(handles.LineWidth_edit,'String')), ...
                                                    'Visible','on');
                        else
                            set(hLine(ii+daq_maxnumchannels),'Parent', handles.disp_axes, ...
                                'Visible','off');
                        end
                    %#########
                    
                    %######### now put up the desired mean values of the mathp2p_array onto the axis
                        if mathp2p == 1
                            [TF,LOC] = ismember((ii-1),mathp2pch); 
                            if TF == 1
                                set(hmathp2ptext(LOC),'Parent',handles.disp_axes, ...
                                    'String',['P2P CH' num2str(ii-1) ': ' num2str(round(1000*mean(mathp2p_array(ii-min(chan_m),(mathp2pnum+1-mathp2p_array_num):mathp2pnum)))/1000) 'V'], ...
                                    'FontSize',str2double(get(handles.TextSize_edit,'String')), ...
                                    'Visible','on');
                            end
                        end
                    %#########
                    
                    end                     
                    drawnow;
                    
                    % set a flag for successful trial
                    validtrialflag = 1; 
                end
            end % end of having found a valid epoch in the peekdata
            
            % do the storing of the appropriate channels of epoched data
    
            if storedataYN == 1 && validtrialflag == 1
                filewritewscp(handles, pathtowrite, filetowrite, datasamplerate, runnum, trialnum, epochdata(:,(chan_s + 1 - min(chan_m)))');
            end
            % bit of a pause here to make sure don't detect the trigger a second time
            pause(2*trig_searchepoch);
            % set the frame to green - data writing frame
            set(handles.filewrite_frame,'BackgroundColor',[0 1 0]);
            
        end % end of having found a valid trigger of appropriate rising/falling
        
    end % end of might have found a valid trigger - i.e. found a change between high and low states
    
    pause(trig_searchepoch/2)
    
end % end of search routine


stop(ai)
delete(ai)
delete(daq_dio)
set(handles.genpulse_pushbutton,'UserData',0);

% set(handles.systemrunstop_text,'BackgroundColor',[1 0 0]);
% set(handles.systemrunstop_text,'String','Halted');
% set(handles.systemrunstop_frame,'BackgroundColor',[1 0 0]);
