# Supplementary material for: A hierarchy of timescales explains distinct effects of local inhibition of primary visual cortex and frontal eye fields
Source: eLife. 2016 Sep 6;5:e15252. doi: 10.7554/eLife.15252 (PMC5012863; doi:10.7554/eLife.15252)
Supplement: Source code 1. — DOI: http://dx.doi.org/10.7554/eLife.15252.022 [file elife-15252-code1.zip › DAQmeasure.ini]

modecont_radiobutton 1
modetrig_radiobutton 0
trigchannel_popupmenu 3
triglevel_edit 2.5
trigedgetype_popupmenu 1
voltdiv_popupmenu 3
timediv_popupmenu 7
trigposdisp_edit 10
changodisp_popupmenu 1
changdisp_edit 1
chanodisp_edit 0
voltoffsetdisp_edit 0
LineWidth_edit 1
TextSize_edit 16
daqsamplerate_edit 2000
mai0_checkbox 1
sai0_checkbox 1
pai0_checkbox 1
paai0_checkbox 0
ai0_pushbutton [1;0;0]
mai1_checkbox 1
sai1_checkbox 1
pai1_checkbox 1
paai1_checkbox 0
ai1_pushbutton [0;1;0]
mai2_checkbox 1
sai2_checkbox 1
pai2_checkbox 1
paai2_checkbox 0
ai2_pushbutton [0;0;1]
mai3_checkbox 0
sai3_checkbox 0
pai3_checkbox 0
paai3_checkbox 0
ai3_pushbutton [1;1;0]
mai4_checkbox 0
sai4_checkbox 0
pai4_checkbox 0
paai4_checkbox 0
ai4_pushbutton [1;0;1]
mai5_checkbox 0
sai5_checkbox 0
pai5_checkbox 0
paai5_checkbox 0
ai5_pushbutton [0;1;1]
mai6_checkbox 0
sai6_checkbox 0
pai6_checkbox 0
paai6_checkbox 0
ai6_pushbutton [0.5;0.5;0]
mai7_checkbox 0
sai7_checkbox 0
pai7_checkbox 0
paai7_checkbox 0
ai7_pushbutton [0;0.5;0.5]
averagenum_edit 1
storetrigdata_checkbox 0
storetrigdata_edit TMSfile.wscp
storeepochstart_edit -100
storeepochstop_edit 500
runnumber_edit 0
trialnumber_edit 0
mathp2p_checkbox 0
mathp2pch_edit 0,1,2
mathp2pnum_edit 10
mathp2pstart_edit 10
mathp2pend_edit 50
