# Supplementary material for: A hierarchy of timescales explains distinct effects of local inhibition of primary visual cortex and frontal eye fields
Source: eLife. 2016 Sep 6;5:e15252. doi: 10.7554/eLife.15252 (PMC5012863; doi:10.7554/eLife.15252)
Supplement: Source code 1. — DOI: http://dx.doi.org/10.7554/eLife.15252.022 [file elife-15252-code1.zip › DAQmeasure.m]

function varargout = DAQmeasure(varargin)
% DAQmeasure - a program designed to interface with a National Instrumnets
% DAQ card to allow the measuring, display, and recording of analog data.
% 
%    
%
% David Lloyd 2012
% d.lloyd@uq.edu.au
% Cognitive NeuroScience Laboratory
% Queensland Brain Institute
% University of Queensland

% Last Modified by GUIDE v2.5 30-Aug-2012 14:08:51

% Begin initialization code - DO NOT EDIT
gui_Singleton = 1;
gui_State = struct('gui_Name',       mfilename, ...
                   'gui_Singleton',  gui_Singleton, ...
                   'gui_OpeningFcn', @DAQmeasure_OpeningFcn, ...
                   'gui_OutputFcn',  @DAQmeasure_OutputFcn, ...
                   'gui_LayoutFcn',  [] , ...
                   'gui_Callback',   []);
if nargin & isstr(varargin{1})
    gui_State.gui_Callback = str2func(varargin{1});
end

if nargout
    [varargout{1:nargout}] = gui_mainfcn(gui_State, varargin{:});
else
    gui_mainfcn(gui_State, varargin{:});
end
% End initialization code - DO NOT EDIT


% --- Executes just before DAQmeasure is made visible.
function DAQmeasure_OpeningFcn(hObject, eventdata, handles, varargin)
% This function has no output args, see OutputFcn.
% hObject    handle to figure
% eventdata  reserved - to be defined in a future version of MATLAB
% handles    structure with handles and user data (see GUIDATA)
% varargin   command line arguments to DAQmeasure (see VARARGIN)

% Choose default command line output for DAQmeasure
handles.output = hObject;
set(gcf,'Color',[52/256 77/256 126/256]);
handles = init_GUI(handles,'DAQmeasure.ini');

% Update handles structure
guidata(hObject, handles);


handles.voltdiv;

% UIWAIT makes DAQmeasure wait for user response (see UIRESUME)
% uiwait(handles.DAQMeasurefig);
%------------------------------------------end of function------------------------------------------ 

% --- Outputs from this function are returned to the command line.
function varargout = DAQmeasure_OutputFcn(hObject, eventdata, handles)
% varargout  cell array for returning output args (see VARARGOUT);
% hObject    handle to figure
% eventdata  reserved - to be defined in a future version of MATLAB
% handles    structure with handles and user data (see GUIDATA)

% Get default command line output from handles structure
varargout{1} = handles.output;
%------------------------------------------end of function------------------------------------------ 

function handles = init_GUI(handles,filename)
% now set some of the basic parameters to what they need to be.
handles.daq_maxnumchannels = 8;
handles.daq_board = 'nidaq';
handles.daq_ID = 'Dev1';
set(handles.systemrunstop_text,'BackgroundColor',[1 0 0]);
set(handles.systemrunstop_text,'String','Halted');
set(handles.systemrunstop_frame,'BackgroundColor',[1 0 0]);
set(handles.filewrite_frame,'BackgroundColor',[0 1 0]);
set(handles.runstop_pushbutton,'UserData',0); % default run button value - tested for to see if halt has been hit
set(handles.storetrigdata_edit,'UserData',[cd '\']); % default directory for the data to be stored in...
set(handles.genpulse_pushbutton,'UserData',0); % the dio engine if started will be stored in this UserData field
set(handles.trigchannel_popupmenu,'String',{'AI - 0' 'AI - 1' 'AI - 2' 'AI - 3' 'AI - 4' 'AI - 5' 'AI - 6' 'AI - 7'});
set(handles.changodisp_popupmenu,'String',{'AI - 0' 'AI - 1' 'AI - 2' 'AI - 3' 'AI - 4' 'AI - 5' 'AI - 6' 'AI - 7'});
handles.voltdiv = [5 2 1 0.5 0.2 0.1 0.05 0.02 0.01 0.005 0.002 0.001];
set(handles.voltdiv_popupmenu,'String',{'5V' '2V' '1V' '500mV' '200mV' '100mV' '50mV' '20mV' '10mV' '5mV' '2mV' '1mV'});
handles.timediv = [1 0.5 0.2 0.1 0.05 0.02 0.01 0.005 0.002 0.001];
set(handles.timediv_popupmenu,'String',{'1s' '500ms' '200ms' '100ms' '50ms' '20ms' '10ms' '5ms' '2ms' '1ms'});
set(handles.trigedgetype_popupmenu,'String',{'Rising' 'Falling'});
% update from the filename
aa = textread(filename,'%s','delimiter','\n');
numlines = length(aa);
for ii = 1:numlines
    bb = strread(aa{ii},'%s','delimiter',' ');
    cc = strread(bb{1},'%s','delimiter','_');
    switch cc{2}
        case 'edit'
            set(eval(['handles.' bb{1}]),'String',bb{2});
        case 'checkbox'
            set(eval(['handles.' bb{1}]),'Value',str2num(bb{2}));
        case 'pushbutton'
            set(eval(['handles.' bb{1}]),'BackgroundColor',str2num(bb{2}));
        case 'radiobutton'
            set(eval(['handles.' bb{1}]),'Value',str2num(bb{2}));
        case 'popupmenu'
            set(eval(['handles.' bb{1}]),'Value',str2num(bb{2}));
    end
end
% set up the channel gain options
for ii = 1:8
    changainoff.changaindisp(ii) = str2double(get(handles.changdisp_edit,'String'));
    changainoff.chanoffdisp(ii) = str2double(get(handles.chanodisp_edit,'String'));
end
set(handles.changodisp_popupmenu,'UserData',changainoff);

% set up the default axes
set(handles.disp_axes,'Color',[0 0 0]);
set(handles.disp_axes,'YColor',[0 1 1]);
set(handles.disp_axes,'XColor',[0 1 1]);
handles.disp_axes_numY = 11; % number of Y tick marks
handles.disp_axes_numX = 16; % number of X tick marks
handles.disp_axes_hLine = 0;
handles.legendL = 0;
updatevoltsrange(handles);
updatetimerange(handles);
% update the display of what can be seen or not...
update_mode_control(handles);
%------------------------------------------end of function------------------------------------------ 

function updatevoltsrange(handles)
% updates the Y axes when anything volt related in the settings changes
midpoint = str2double(get(handles.voltoffsetdisp_edit,'String'));
yupper = floor(handles.disp_axes_numY/2) * handles.voltdiv(get(handles.voltdiv_popupmenu,'Value'))+ midpoint;
ylower = -1*floor(handles.disp_axes_numY/2)  * handles.voltdiv(get(handles.voltdiv_popupmenu,'Value'))  + midpoint;
set(handles.disp_axes,'YGrid','on');
set(handles.disp_axes,'Ylim', [ylower yupper]);
set(handles.disp_axes,'YTick', linspace(ylower,yupper,handles.disp_axes_numY));
% labelling...
% make the Ytick labels to use
if max(abs(yupper),abs(ylower)) < 1
    yupper = yupper*1000;
    ylower = ylower*1000;
    ylabel('mV');  
else
    ylabel('V');  
end
labelarray = {};
for ii = 1:handles.disp_axes_numY
    labelarray(ii) = {num2str(ylower+(yupper - ylower)*(ii-1)/(handles.disp_axes_numY-1))};
end
set(handles.disp_axes,'YTickLabel', labelarray); 
%------------------------------------------end of function------------------------------------------ 

function updatetimerange(handles)
% updates the X axes when anything time related in the settings changes
xupper = (handles.disp_axes_numX-1)*handles.timediv(get(handles.timediv_popupmenu,'Value'));
xlower = 0;

if get(handles.modetrig_radiobutton,'Value') == 1 % do the trigger position fix if in triggered mode...
    xlower = xlower - str2double(get(handles.trigposdisp_edit,'String'))/1000;
    xupper = xupper - str2double(get(handles.trigposdisp_edit,'String'))/1000;
end

set(handles.disp_axes,'XGrid','on');
set(handles.disp_axes,'Xlim', [xlower xupper]);
set(handles.disp_axes,'XTick', linspace(xlower,xupper,handles.disp_axes_numX));
% labelling...
% make the Xtick labels to use
if max(abs(xupper),abs(xlower)) < 1
    xupper = xupper*1000;
    xlower = xlower*1000;
    xlabel('mSecs');  
else
    xlabel('Secs');  
end
labelarray = {};
for ii = 1:handles.disp_axes_numX
%    labelarray(ii) = {num2str(round(xlower+(xupper - xlower)*(ii-1)/(handles.disp_axes_numX-1)))};
%    labelarray(ii) = {num2str(xlower+(xupper - xlower)*(ii-1)/(handles.disp_axes_numX-1))};
    labelarray(ii) = {num2str(round(1000*(xlower+(xupper - xlower)*(ii-1)/(handles.disp_axes_numX-1)))/1000)};
end
set(handles.disp_axes,'XTickLabel', labelarray); 
%------------------------------------------end of function------------------------------------------ 

function update_mode_control(handles)
% simply makes the GUI objects visible or invisible depending on the mode in use at the time
if get(handles.modecont_radiobutton,'Value') == 1 % continuous mode
    % hide the trigger channel info stuff....
    set(handles.uipanel_trig,'Visible','off');
    set(handles.uipanel_math,'Visible','off');
    % hide some of the channel options
    set(handles.trigposdisp_edit,'Visible','off');
    set(handles.text37,'Visible','off');
    set(handles.text7,'Visible','off');
    set(handles.text46,'Visible','off');
    set(handles.text47,'Visible','off');
    set(handles.text48,'Visible','off');
    set(handles.averagenum_edit,'Visible','off');
    set(handles.sai0_checkbox,'Visible','off');
    set(handles.sai1_checkbox,'Visible','off');
    set(handles.sai2_checkbox,'Visible','off');
    set(handles.sai3_checkbox,'Visible','off');
    set(handles.sai4_checkbox,'Visible','off');
    set(handles.sai5_checkbox,'Visible','off');
    set(handles.sai6_checkbox,'Visible','off');
    set(handles.sai7_checkbox,'Visible','off');
    set(handles.paai0_checkbox,'Visible','off');
    set(handles.paai1_checkbox,'Visible','off');
    set(handles.paai2_checkbox,'Visible','off');
    set(handles.paai3_checkbox,'Visible','off');
    set(handles.paai4_checkbox,'Visible','off');
    set(handles.paai5_checkbox,'Visible','off');
    set(handles.paai6_checkbox,'Visible','off');
    set(handles.paai7_checkbox,'Visible','off');
else % triggered mode
    % unhide the trigger channel info stuff....
    set(handles.uipanel_trig,'Visible','on');
    set(handles.uipanel_math,'Visible','on');
    % hide some of the channel options
    set(handles.trigposdisp_edit,'Visible','on');
    set(handles.text37,'Visible','on');
    set(handles.text7,'Visible','on');
    set(handles.text46,'Visible','on');
    set(handles.text47,'Visible','on');
    set(handles.text48,'Visible','on');
    set(handles.averagenum_edit,'Visible','on');
    set(handles.sai0_checkbox,'Visible','on');
    set(handles.sai1_checkbox,'Visible','on');
    set(handles.sai2_checkbox,'Visible','on');
    set(handles.sai3_checkbox,'Visible','on');
    set(handles.sai4_checkbox,'Visible','on');
    set(handles.sai5_checkbox,'Visible','on');
    set(handles.sai6_checkbox,'Visible','on');
    set(handles.sai7_checkbox,'Visible','on');
    set(handles.paai0_checkbox,'Visible','on');
    set(handles.paai1_checkbox,'Visible','on');
    set(handles.paai2_checkbox,'Visible','on');
    set(handles.paai3_checkbox,'Visible','on');
    set(handles.paai4_checkbox,'Visible','on');
    set(handles.paai5_checkbox,'Visible','on');
    set(handles.paai6_checkbox,'Visible','on');
    set(handles.paai7_checkbox,'Visible','on');
end
updatetimerange(handles)
%------------------------------------------end of function------------------------------------------ 

function voltdiv_popupmenu_Callback(hObject, eventdata, handles)
updatevoltsrange(handles);
%------------------------------------------end of function------------------------------------------ 
function timediv_popupmenu_Callback(hObject, eventdata, handles)
updatetimerange(handles);
%------------------------------------------end of function------------------------------------------ 
function trigposdisp_edit_Callback(hObject, eventdata, handles)
updatetimerange(handles);
%------------------------------------------end of function------------------------------------------ 
function voltoffsetdisp_edit_Callback(hObject, eventdata, handles)
updatevoltsrange(handles);
%------------------------------------------end of function------------------------------------------

% --- Executes on selection change in changodisp_popupmenu.
function changodisp_popupmenu_Callback(hObject, eventdata, handles)
changainoff = get(handles.changodisp_popupmenu,'UserData');
set(handles.changdisp_edit,'String',changainoff.changaindisp(get(hObject,'Value')));
set(handles.chanodisp_edit,'String',changainoff.chanoffdisp(get(hObject,'Value')));
%------------------------------------------end of function------------------------------------------

function changdisp_edit_Callback(hObject, eventdata, handles)
hh = get(handles.disp_axes,'Children'); % hh = array of children of axes
hh = sort(hh);
linenumber = get(handles.changodisp_popupmenu,'Value');
changainoff = get(handles.changodisp_popupmenu,'UserData');
if linenumber <= length(hh)
    set(hh(linenumber),'YData', ((get(hh(linenumber),'YData') - changainoff.chanoffdisp(linenumber))/changainoff.changaindisp(linenumber))*str2double(get(handles.changdisp_edit,'String'))+ changainoff.chanoffdisp(linenumber));
end
linenumber2 = linenumber + handles.daq_maxnumchannels; % and now to update averaging lines
if linenumber2 <= length(hh)
    set(hh(linenumber2),'YData', ((get(hh(linenumber2),'YData') - changainoff.chanoffdisp(linenumber))/changainoff.changaindisp(linenumber))*str2double(get(handles.changdisp_edit,'String'))+ changainoff.chanoffdisp(linenumber));
end
changainoff.changaindisp(linenumber) = str2double(get(handles.changdisp_edit,'String'));
set(handles.changodisp_popupmenu,'UserData',changainoff);
%------------------------------------------end of function------------------------------------------

function chanodisp_edit_Callback(hObject, eventdata, handles)
hh = get(handles.disp_axes,'Children'); % hh = array of children of axes
hh = sort(hh);
linenumber = get(handles.changodisp_popupmenu,'Value');
changainoff = get(handles.changodisp_popupmenu,'UserData');
if linenumber <= length(hh)
    set(hh(linenumber),'YData', str2double(get(handles.chanodisp_edit,'String')) + get(hh(linenumber),'YData') - changainoff.chanoffdisp(linenumber));
end
linenumber2 = linenumber + handles.daq_maxnumchannels; % and now to update averaging lines
if linenumber2 <= length(hh)
    set(hh(linenumber2),'YData', str2double(get(handles.chanodisp_edit,'String')) + get(hh(linenumber2),'YData') - changainoff.chanoffdisp(linenumber));
end
changainoff.chanoffdisp(linenumber) = str2double(get(handles.chanodisp_edit,'String'));
set(handles.changodisp_popupmenu,'UserData',changainoff);
%------------------------------------------end of function------------------------------------------

% --- Executes on button press in modetrig_radiobutton.
function modecont_radiobutton_Callback(hObject, eventdata, handles)
set(handles.modecont_radiobutton,'Value',1);
set(handles.modetrig_radiobutton,'Value',0);
update_mode_control(handles)
%------------------------------------------end of function------------------------------------------ 

% --- Executes on button press in modetrig_radiobutton.
function modetrig_radiobutton_Callback(hObject, eventdata, handles)
set(handles.modecont_radiobutton,'Value',0);
set(handles.modetrig_radiobutton,'Value',1);
update_mode_control(handles)
%------------------------------------------end of function------------------------------------------ 

% --- Executes on button press in runstop_pushbutton.
function runstop_pushbutton_Callback(hObject, eventdata, handles)
if get(handles.runstop_pushbutton,'UserData') == 0
    DisEnable_All_GUI(handles,'inactive'); % switch GUI controls off
    set(handles.runstop_pushbutton,'UserData',1); % this flag will be used in the run routines to know when to stop
    set(handles.runstop_pushbutton,'String','Halt');
    set(handles.systemrunstop_text,'BackgroundColor',[1 1 0]);
    set(handles.systemrunstop_text,'String','Initializing');
    set(handles.systemrunstop_frame,'BackgroundColor',[1 1 0]);
    if get(handles.modecont_radiobutton,'Value') == 1
        run_continuous_mode(handles);  % run the continuous mode routine
    else
        run_triggered_mode(handles); % run the triggered mode routine
    end
    set(handles.runstop_pushbutton,'UserData',0);
    DisEnable_All_GUI(handles,'on'); % switch GUI controls back on
    set(handles.runstop_pushbutton,'String','Run');
    set(handles.systemrunstop_text,'BackgroundColor',[1 0 0]);
    set(handles.systemrunstop_text,'String','Halted');
    set(handles.systemrunstop_frame,'BackgroundColor',[1 0 0]);
else
    set(handles.runstop_pushbutton,'UserData',0);
%     DisEnable_All_GUI(handles,'on'); % switch GUI controls back on
%     set(handles.runstop_pushbutton,'String','Run');
%     set(handles.systemrunstop_text,'BackgroundColor',[1 1 0]);
%     set(handles.systemrunstop_text,'String','Halting');
%     set(handles.systemrunstop_frame,'BackgroundColor',[1 1 0]);
end
%------------------------------------------end of function------------------------------------------  

function DisEnable_All_GUI(handles,onoff)
% This function will activate or deactivate every control on the GUI
% disenablecommand - 'activate' or 'deactivate'. Will be used when hit the RUN/STOP button. 
set(handles.mai0_checkbox,'Enable',onoff);
set(handles.mai1_checkbox,'Enable',onoff);
set(handles.mai2_checkbox,'Enable',onoff);
set(handles.mai3_checkbox,'Enable',onoff);
set(handles.mai4_checkbox,'Enable',onoff);
set(handles.mai5_checkbox,'Enable',onoff);
set(handles.mai6_checkbox,'Enable',onoff);
set(handles.mai7_checkbox,'Enable',onoff);
set(handles.sai0_checkbox,'Enable',onoff);
set(handles.sai1_checkbox,'Enable',onoff);
set(handles.sai2_checkbox,'Enable',onoff);
set(handles.sai3_checkbox,'Enable',onoff);
set(handles.sai4_checkbox,'Enable',onoff);
set(handles.sai5_checkbox,'Enable',onoff);
set(handles.sai6_checkbox,'Enable',onoff);
set(handles.sai7_checkbox,'Enable',onoff);
set(handles.ai0_pushbutton,'Enable',onoff);
set(handles.ai1_pushbutton,'Enable',onoff);
set(handles.ai2_pushbutton,'Enable',onoff);
set(handles.ai3_pushbutton,'Enable',onoff);
set(handles.ai4_pushbutton,'Enable',onoff);
set(handles.ai5_pushbutton,'Enable',onoff);
set(handles.ai6_pushbutton,'Enable',onoff);
set(handles.ai7_pushbutton,'Enable',onoff);
set(handles.modecont_radiobutton,'Enable',onoff);
set(handles.modetrig_radiobutton,'Enable',onoff);
set(handles.averagenum_edit,'Enable',onoff);
set(handles.trigedgetype_popupmenu,'Enable',onoff);
set(handles.triglevel_edit,'Enable',onoff);
set(handles.trigchannel_popupmenu,'Enable',onoff);
set(handles.storetrigdata_checkbox,'Enable',onoff);
set(handles.storetrigdata_edit,'Enable',onoff);
set(handles.storetrigdata_pushbutton,'Enable',onoff);
set(handles.storeepochstart_edit,'Enable',onoff);
set(handles.storeepochstop_edit,'Enable',onoff);
set(handles.runnumber_edit,'Enable',onoff);
set(handles.trialnumber_edit,'Enable',onoff);
set(handles.daqsamplerate_edit,'Enable',onoff);
set(handles.mathp2p_checkbox,'Enable',onoff);
set(handles.mathp2pch_edit,'Enable',onoff);
set(handles.mathp2pnum_edit,'Enable',onoff);
set(handles.mathp2pstart_edit,'Enable',onoff);
set(handles.mathp2pend_edit,'Enable',onoff);
% now set the unused pai checkboxes as well so people can't crash anythign
% by trying to plot a non-measured data line
[chan_m, chan_s, chan_p, chan_cols] = readchannels(handles);
for ii = 0:(handles.daq_maxnumchannels-1)
    if ~ismember(ii,chan_m)
        set(eval(['handles.pai' num2str(ii) '_checkbox']),'Enable',onoff);
        set(eval(['handles.paai' num2str(ii) '_checkbox']),'Enable',onoff);
    end
end
%------------------------------------------end of function------------------------------------------  

% --- Executes on button press in plotdisplay_pushbutton.
function plotdisplay_pushbutton_Callback(hObject, eventdata, handles)
%exportPlotWithinGUI(handles.disp_axes, handles.legendL)
exportPlotWithinGUI(handles.disp_axes)
%------------------------------------------end of function------------------------------------------
function exportPlotWithinGUI(axesObject, legendObject)
% modified to only plot
%create a new figure
backcolor = get(gcf,'Color');
newFig = figure;
% set(newFig,'Color',[52/256 77/256 126/256]);
set(newFig,'Color',backcolor);

%get the units and position of the axes object
axes_units = get(axesObject,'Units');
axes_pos = get(axesObject,'Position');
 
%copies axesObject onto new figure
axesObject2 = copyobj(axesObject,newFig);
 
%realign the axes object on the new figure
set(axesObject2,'Units',axes_units);
set(axesObject2,'Position',[15 5 axes_pos(3) axes_pos(4)]);
 
%if a legendObject was passed to this function . . .
if (exist('legendObject'))
 
    %get the units and position of the legend object
    legend_units = get(legendObject,'Units');
    legend_pos = get(legendObject,'Position');
 
    %copies the legend onto the the new figure
    legendObject2 = copyobj(legendObject,newFig);
 
    %realign the legend object on the new figure
    set(legendObject2,'Units',legend_units);
    set(legendObject2,'Position',[15-axes_pos(1)+legend_pos(1) 5-axes_pos(2)+legend_pos(2) legend_pos(3) legend_pos(4)] );
 
end
 
%adjusts the new figure accordingly
set(newFig,'Units',axes_units);
set(newFig,'Position',[15 5 axes_pos(3)+30 axes_pos(4)+10]);
  
%closes the figure
%close(newFig)
%------------------------------------------end of function------------------------------------------


% --- Executes on button press in storetrigdata_pushbutton.
function storetrigdata_pushbutton_Callback(hObject, eventdata, handles)
% Browse pushbutton for the file storage - puts the newfound directpory in
% to the storetrigdata edit fields 'UserData' field. 
CurWDir = cd;

pathname = uigetdir(get(handles.storetrigdata_edit,'UserData'),'Save experiment output files where?'); 
if isequal(pathname,0) % user clicked on cancel
    feval('cd', CurWDir);   % go back to the inital working directory
    return
else
        set(handles.storetrigdata_edit,'UserData', [pathname '\']); % write newly selected pathname         
end
feval('cd', CurWDir);   % go back to the inital working directory
%------------------------------------------end of function------------------------------------------


% --- Executes on button press in genpulse_pushbutton.
function genpulse_pushbutton_Callback(hObject, eventdata, handles)
% first checks to see what in the genpulse_pushbutton 'UserData' field.
% The handles.dio, if setup, will be in there.
userdata = get(handles.genpulse_pushbutton,'UserData');
if userdata ~= 0
    putvalue(userdata,1);
    pause(0.01);
    putvalue(userdata,0);
else
    % error - no DIO object to put pulse out on
    HH = errordlg(['No dio object available - TTL pulses can only be generated while *running* in the triggered mode.'],'genpulse - Error...','modal');
    uiwait(HH);
    pause(0.1); 
    return
end
%------------------------------------------end of function------------------------------------------

% --- Executes when DAQMeasurefig is resized.
function DAQMeasurefig_ResizeFcn(hObject, eventdata, handles)
% Called when the figure is resized....

% First get the size of the figure.

y0 = 10;
ff = get(handles.DAQMeasurefig,'Position');


%position of title.....
tt0 = get(handles.title_text,'Position');
set(handles.title_text,'Position',[tt0(1) ff(4)-tt0(4)-0.5*y0 tt0(3) tt0(4)]);

% position of uipanel_start - panel for the start and run buttons
tt1 = get(handles.uipanel_start,'Position'); %uipanel_start
set(handles.uipanel_start,'Position',[tt1(1) ff(4)-tt0(4)-tt1(4)-0.5*y0 tt1(3) tt1(4)]);

tt2 = get(handles.uipanel_chan,'Position');
set(handles.uipanel_chan,'Position',[ff(3)-tt2(3)-y0 ff(4)-tt2(4)-0.5*y0 tt2(3) tt2(4)]);

tt3 = get(handles.uipanel_math,'Position');
set(handles.uipanel_math,'Position',[ff(3)-tt3(3)-y0 ff(4)-tt3(4)-tt2(4)-1.5*y0 tt3(3) tt3(4)]);

% uipanel_disp
tt4 = get(handles.uipanel_disp,'Position');
set(handles.uipanel_disp,'Position',[(ff(3)-tt4(3)-tt2(3)-tt1(3)-tt1(1)-y0)/2+tt1(1)+tt1(3) ff(4)-tt4(4)-1*y0 tt4(3) tt4(4)]);

% uipanel_trig
tt5 = get(handles.uipanel_trig,'Position');
set(handles.uipanel_trig,'Position',[ff(3)-tt5(3)-y0 ff(4)-tt5(4)-tt3(4)-tt2(4)-2.5*y0 tt5(3) tt5(4)]);

% disp_axes 
tt7 = get(handles.disp_axes,'Position'); 
set(handles.disp_axes,'Position',[tt7(1) tt7(2) ff(3)-tt3(3)-2*y0-tt7(1) ff(4)-tt4(4)-3*y0-tt7(2)]);
    
%--------------------------------------------------------------------------

function colourchange(hObject,handles)
% determine line style and colours for the overlay line
prompt={'Colour for DAQ channel'};
name='Colour Chooser';
numlines=1;
answer=inputdlg(prompt,name,numlines,{num2str(get(hObject,'BackgroundColor'))});
if ~isempty(answer) % in case cancel was hit
    set(hObject,'BackgroundColor', str2num(answer{1}));
end
%--------------------------------------------------------------------------

function ai0_pushbutton_Callback(hObject, eventdata, handles)
colourchange(hObject,handles)
%--------------------------------------------------------------------------
function ai1_pushbutton_Callback(hObject, eventdata, handles)
colourchange(hObject,handles)
%--------------------------------------------------------------------------
function ai2_pushbutton_Callback(hObject, eventdata, handles)
colourchange(hObject,handles)
%--------------------------------------------------------------------------
function ai3_pushbutton_Callback(hObject, eventdata, handles)
colourchange(hObject,handles)
%--------------------------------------------------------------------------
function ai4_pushbutton_Callback(hObject, eventdata, handles)
colourchange(hObject,handles)
%--------------------------------------------------------------------------
function ai5_pushbutton_Callback(hObject, eventdata, handles)
colourchange(hObject,handles)
%--------------------------------------------------------------------------
function ai6_pushbutton_Callback(hObject, eventdata, handles)
colourchange(hObject,handles)
%--------------------------------------------------------------------------
function ai7_pushbutton_Callback(hObject, eventdata, handles)
colourchange(hObject,handles)
%--------------------------------------------------------------------------


%###################################################################################################
%###################################################################################################
%########################################END OF MEANINGFUL CODE#####################################
%###################################################################################################
%###################################################################################################

function mai0_checkbox_Callback(hObject, eventdata, handles)

function mai1_checkbox_Callback(hObject, eventdata, handles)

function mai2_checkbox_Callback(hObject, eventdata, handles)

function mai3_checkbox_Callback(hObject, eventdata, handles)

function mai4_checkbox_Callback(hObject, eventdata, handles)

function mai5_checkbox_Callback(hObject, eventdata, handles)

function mai6_checkbox_Callback(hObject, eventdata, handles)

function mai7_checkbox_Callback(hObject, eventdata, handles)

function pai0_checkbox_Callback(hObject, eventdata, handles)

function pai1_checkbox_Callback(hObject, eventdata, handles)

function pai2_checkbox_Callback(hObject, eventdata, handles)

function pai3_checkbox_Callback(hObject, eventdata, handles)

function pai4_checkbox_Callback(hObject, eventdata, handles)

function pai5_checkbox_Callback(hObject, eventdata, handles)

function pai6_checkbox_Callback(hObject, eventdata, handles)

function pai7_checkbox_Callback(hObject, eventdata, handles)

function sai0_checkbox_Callback(hObject, eventdata, handles)

function sai1_checkbox_Callback(hObject, eventdata, handles)

function sai2_checkbox_Callback(hObject, eventdata, handles)

function sai3_checkbox_Callback(hObject, eventdata, handles)

function sai4_checkbox_Callback(hObject, eventdata, handles)

function sai5_checkbox_Callback(hObject, eventdata, handles)

function sai6_checkbox_Callback(hObject, eventdata, handles)

function sai7_checkbox_Callback(hObject, eventdata, handles)

function paai0_checkbox_Callback(hObject, eventdata, handles)

function paai1_checkbox_Callback(hObject, eventdata, handles)

function paai2_checkbox_Callback(hObject, eventdata, handles)

function paai3_checkbox_Callback(hObject, eventdata, handles)

function paai4_checkbox_Callback(hObject, eventdata, handles)

function paai5_checkbox_Callback(hObject, eventdata, handles)

function paai6_checkbox_Callback(hObject, eventdata, handles)

function paai7_checkbox_Callback(hObject, eventdata, handles)

function storetrigdata_checkbox_Callback(hObject, eventdata, handles)

function storetrigdata_edit_CreateFcn(hObject, eventdata, handles)
if ispc
    set(hObject,'BackgroundColor','white');
else
    set(hObject,'BackgroundColor',get(0,'defaultUicontrolBackgroundColor'));
end

function storetrigdata_edit_Callback(hObject, eventdata, handles)

function runnumber_edit_CreateFcn(hObject, eventdata, handles)
if ispc
    set(hObject,'BackgroundColor','white');
else
    set(hObject,'BackgroundColor',get(0,'defaultUicontrolBackgroundColor'));
end

function runnumber_edit_Callback(hObject, eventdata, handles)

function trialnumber_edit_CreateFcn(hObject, eventdata, handles)
if ispc
    set(hObject,'BackgroundColor','white');
else
    set(hObject,'BackgroundColor',get(0,'defaultUicontrolBackgroundColor'));
end

function trialnumber_edit_Callback(hObject, eventdata, handles)

function daqsamplerate_edit_CreateFcn(hObject, eventdata, handles)
if ispc
    set(hObject,'BackgroundColor','white');
else
    set(hObject,'BackgroundColor',get(0,'defaultUicontrolBackgroundColor'));
end

function daqsamplerate_edit_Callback(hObject, eventdata, handles)

function trigchannel_popupmenu_CreateFcn(hObject, eventdata, handles)
if ispc
    set(hObject,'BackgroundColor','white');
else
    set(hObject,'BackgroundColor',get(0,'defaultUicontrolBackgroundColor'));
end

function trigchannel_popupmenu_Callback(hObject, eventdata, handles)

function channelgainoffset_pushbutton_Callback(hObject, eventdata, handles)

function triglevel_edit_CreateFcn(hObject, eventdata, handles)
if ispc
    set(hObject,'BackgroundColor','white');
else
    set(hObject,'BackgroundColor',get(0,'defaultUicontrolBackgroundColor'));
end

function triglevel_edit_Callback(hObject, eventdata, handles)

function storeepochstart_edit_CreateFcn(hObject, eventdata, handles)
if ispc
    set(hObject,'BackgroundColor','white');
else
    set(hObject,'BackgroundColor',get(0,'defaultUicontrolBackgroundColor'));
end

function storeepochstart_edit_Callback(hObject, eventdata, handles)

function storeepochstop_edit_CreateFcn(hObject, eventdata, handles)
if ispc
    set(hObject,'BackgroundColor','white');
else
    set(hObject,'BackgroundColor',get(0,'defaultUicontrolBackgroundColor'));
end

function storeepochstop_edit_Callback(hObject, eventdata, handles)

function voltdiv_popupmenu_CreateFcn(hObject, eventdata, handles)
if ispc
    set(hObject,'BackgroundColor','white');
else
    set(hObject,'BackgroundColor',get(0,'defaultUicontrolBackgroundColor'));
end

function timediv_popupmenu_CreateFcn(hObject, eventdata, handles)
if ispc
    set(hObject,'BackgroundColor','white');
else
    set(hObject,'BackgroundColor',get(0,'defaultUicontrolBackgroundColor'));
end

function trigposdisp_edit_CreateFcn(hObject, eventdata, handles)
if ispc
    set(hObject,'BackgroundColor','white');
else
    set(hObject,'BackgroundColor',get(0,'defaultUicontrolBackgroundColor'));
end

function voltoffsetdisp_edit_CreateFcn(hObject, eventdata, handles)
if ispc
    set(hObject,'BackgroundColor','white');
else
    set(hObject,'BackgroundColor',get(0,'defaultUicontrolBackgroundColor'));
end

function status_edit_CreateFcn(hObject, eventdata, handles)
if ispc
    set(hObject,'BackgroundColor','white');
else
    set(hObject,'BackgroundColor',get(0,'defaultUicontrolBackgroundColor'));
end

function status_edit_Callback(hObject, eventdata, handles)

function trigedgetype_popupmenu_CreateFcn(hObject, eventdata, handles)
if ispc
    set(hObject,'BackgroundColor','white');
else
    set(hObject,'BackgroundColor',get(0,'defaultUicontrolBackgroundColor'));
end

function trigedgetype_popupmenu_Callback(hObject, eventdata, handles)

function changodisp_popupmenu_CreateFcn(hObject, eventdata, handles)
if ispc
    set(hObject,'BackgroundColor','white');
else
    set(hObject,'BackgroundColor',get(0,'defaultUicontrolBackgroundColor'));
end

function changdisp_edit_CreateFcn(hObject, eventdata, handles)
if ispc
    set(hObject,'BackgroundColor','white');
else
    set(hObject,'BackgroundColor',get(0,'defaultUicontrolBackgroundColor'));
end

function chanodisp_edit_CreateFcn(hObject, eventdata, handles)
if ispc
    set(hObject,'BackgroundColor','white');
else
    set(hObject,'BackgroundColor',get(0,'defaultUicontrolBackgroundColor'));
end

function averagenum_edit_Callback(hObject, eventdata, handles)

function averagenum_edit_CreateFcn(hObject, eventdata, handles)
if ispc && isequal(get(hObject,'BackgroundColor'), get(0,'defaultUicontrolBackgroundColor'))
    set(hObject,'BackgroundColor','white');
end

function mathp2p_checkbox_Callback(hObject, eventdata, handles)

function mathp2pch_edit_Callback(hObject, eventdata, handles)

function mathp2pch_edit_CreateFcn(hObject, eventdata, handles)
if ispc && isequal(get(hObject,'BackgroundColor'), get(0,'defaultUicontrolBackgroundColor'))
    set(hObject,'BackgroundColor','white');
end

function mathp2pend_edit_Callback(hObject, eventdata, handles)

function mathp2pend_edit_CreateFcn(hObject, eventdata, handles)
if ispc && isequal(get(hObject,'BackgroundColor'), get(0,'defaultUicontrolBackgroundColor'))
    set(hObject,'BackgroundColor','white');
end

function mathp2pstart_edit_Callback(hObject, eventdata, handles)

function mathp2pstart_edit_CreateFcn(hObject, eventdata, handles)
if ispc && isequal(get(hObject,'BackgroundColor'), get(0,'defaultUicontrolBackgroundColor'))
    set(hObject,'BackgroundColor','white');
end

function mathp2pnum_edit_Callback(hObject, eventdata, handles)

function mathp2pnum_edit_CreateFcn(hObject, eventdata, handles)
if ispc && isequal(get(hObject,'BackgroundColor'), get(0,'defaultUicontrolBackgroundColor'))
    set(hObject,'BackgroundColor','white');
end

function LineWidth_edit_Callback(hObject, eventdata, handles)

function LineWidth_edit_CreateFcn(hObject, eventdata, handles)
if ispc && isequal(get(hObject,'BackgroundColor'), get(0,'defaultUicontrolBackgroundColor'))
    set(hObject,'BackgroundColor','white');
end

function TextSize_edit_Callback(hObject, eventdata, handles)

function TextSize_edit_CreateFcn(hObject, eventdata, handles)
if ispc && isequal(get(hObject,'BackgroundColor'), get(0,'defaultUicontrolBackgroundColor'))
    set(hObject,'BackgroundColor','white');
end
