# Supplementary material for: A hierarchy of timescales explains distinct effects of local inhibition of primary visual cortex and frontal eye fields
Source: eLife. 2016 Sep 6;5:e15252. doi: 10.7554/eLife.15252 (PMC5012863; doi:10.7554/eLife.15252)
Supplement: Source code 1. — DOI: http://dx.doi.org/10.7554/eLife.15252.022 [file elife-15252-code1.zip › filewritewscp.m]

function filewritewscp(handles, pathname, filename, data_sample_rate, run_number, trial_number, data_to_write)
% This function is responsible for writing the data gathered during one
% trial of the experiment to a .wscp data file.
%
% This file is a modified version of WRITE_WSCP_DATA and WRITE_WSCP_HEADER 
% Author: Richard G. Carson 6th January 1997
%
% David Lloyd 30/09/2005 and 30/11/2009
% d.lloyd@uq.edu.au
% Cognitive NeuroScience Laboratory
% Queensland Brain Institute
% University of Queensland

% 	                filetype - 0 for pc int,                -> s - makes everything run ok
%                   filename - current filename             -> name of this file
%                   cdate  - date collected                 -> current time as a string - hh:mm:ss
%                   ctime  - time collected                 -> current date as a string - dd/mm/yy
%                   sampfreq - Hz                           -> this will be the handles.sample_rate
%					ttime - time in seconds                  -> the amount of data taken per run
%					frames - # of frames 0..n-1             -> number of data samples per run
%					channels - number of channels           -> the number of rows of data in the data file
%					gain - watscope gain                    -> 1
%					comment - any comments                  -> xyz
%					labelfile -                             -> xyz
%					tracefile -                             -> xyz
%					start_time - start time in seconds (ND) -> 0

% make the data pathname/filename.......

runstr = num2string3(run_number);
trlstr = num2string3(trial_number);
[A B C D] = fileparts([pathname filename]);

storedatawhere = [A '\' B '_r' runstr '_t' trlstr '.wscp'];

FID=fopen(storedatawhere,'w','b');  % open a file for writing to in binary mode

filetype='s';             % PC format
cdate=datestr(clock,24);        % real values in here  - 31/8/2011
ctime=datestr(clock,13);       % real values in here  - 31/8/2011
sampfreq = data_sample_rate;  % sampling frequency
[channels frames] = size(data_to_write); % frames is the number of data samples per channel per trial
% the number of channels of data taken during the experiment to be stored
ttime=(frames-1)/sampfreq; % length of time that the trial takes
gain=1;                 % dummy value
comment=' ';            % dummy value
labelfile = ' ';        % dummy value
tracefile= ' ';         % dummy value
start_time=0;           % dummy value

%
% Commence Writing Header Elements
%

%
% Start with the dummy header
%
dummy_header = zeros(1,300);			% the header is 300 bytes
fseek(FID,0,'bof');				% go to byte 0
count = fwrite(FID,dummy_header,'char');	% write dummy header

header_count = 0;

fseek(FID,0,'bof');				% go to byte 0
count = fwrite(FID,filetype,'char');		% write filetype
header_count = header_count + count;

fseek(FID,20,'bof');				% go to byte 20
count = fwrite(FID,filename,'char');		% write filename
header_count = header_count + count;

fseek(FID,41,'bof');				% go to byte 41
count = fwrite(FID,cdate,'char');		% write date collected
header_count = header_count + count;

fseek(FID,52,'bof');				% go to byte 52
count = fwrite(FID,ctime,'char');		% write time collected
header_count = header_count + count;

fseek(FID,64,'bof');				% go to byte 64
count = fwrite(FID,sampfreq,'float');		% write sampling freq.
header_count = header_count + count;

fseek(FID,68,'bof');				% go to byte 68
count = fwrite(FID,ttime,'float');		% write time in seconds
header_count = header_count + count;

fseek(FID,72,'bof');				% go to byte 72
count = fwrite(FID,frames,'long');		% write # of frames
header_count = header_count + count;

fseek(FID,76,'bof');				% go to byte 76
count = fwrite(FID,channels,'int');		% write number of channels
header_count = header_count + count;

fseek(FID,80,'bof');				% go to byte 80
count = fwrite(FID,gain,'int');			% write Watscope gain
header_count = header_count + count;

fseek(FID,84,'bof');				% go to byte 84
count = fwrite(FID,comment,'char');		% write comments
header_count = header_count + count;

fseek(FID,145,'bof');				% go to byte 145
count = fwrite(FID,labelfile,'char');		% write labelfile
header_count = header_count + count;

fseek(FID,166,'bof');				% go to byte 166
count = fwrite(FID,tracefile,'char');		% write tracefile
header_count = header_count + count;

fseek(FID,187,'bof');				% go to byte 187
count = fwrite(FID,start_time,'float');		% write start time
header_count = header_count + count;


%
% Completed Writing Header Elements
%


fseek(FID,300,'bof');				% go to byte 300
fwrite(FID,data_to_write,'float');

fclose(FID) % CLOSE DATA FILE HERE

%
% Completed Writing Data
%

% -------------------------------------- end of function -------------------------------------------
