# Supplementary material for: A hierarchy of timescales explains distinct effects of local inhibition of primary visual cortex and frontal eye fields
Source: eLife. 2016 Sep 6;5:e15252. doi: 10.7554/eLife.15252 (PMC5012863; doi:10.7554/eLife.15252)
Supplement: Source code 1. — DOI: http://dx.doi.org/10.7554/eLife.15252.022 [file elife-15252-code1.zip › hat.m]

function [time] = hat
%HAT High Accuracy Timer
%  [TIME] = HAT uses the high-resolution performance counter to get the 
%  time which exceeds one microsecond accuracy.
