# Supplementary material for: A hierarchy of timescales explains distinct effects of local inhibition of primary visual cortex and frontal eye fields
Source: eLife. 2016 Sep 6;5:e15252. doi: 10.7554/eLife.15252 (PMC5012863; doi:10.7554/eLife.15252)
Supplement: Source code 1. — DOI: http://dx.doi.org/10.7554/eLife.15252.022 [file elife-15252-code1.zip › num2string3.m]

function output3string = num2string3(i)
% turns an inputted number 'i' into a 3 digit string... 
% i.e. 13 -> 013, 1 -> 001, 75 -> 075
% valid for numbers between 0 and 999
%
% David Lloyd 30/09/2005
% d.lloyd@uq.edu.au
% Cognitive NeuroScience Laboratory
% Queensland Brain Institute
% University of Queensland


if i == 0 
        bit1 = 0; 
        bit2 = 0;
        bit3 = 0;    
else
    if i < 10 % if i is less than 10 then want to go 0 0 i 
        bit1 = 0;
        bit2 = 0;
        bit3 = i;
    else
        if i < 100 % if i is less than 100 then want to go  0 i i 
            bit1 = 0;
            bit2 = floor(i/10);
            bit3 = mod(i,10);
        else
            % if i is >100 and <1000 then want to go i i i 
            bit1 = floor(i/100); 
            bit2 = floor(mod(i,100)/10);
            bit3 = mod(i,10);            
        end
    end
end
output3string = [num2str(bit1) num2str(bit2) num2str(bit3)];
%----------------------------------- end of function -------------------------------------------

   
