# Supplementary material for: A hierarchy of timescales explains distinct effects of local inhibition of primary visual cortex and frontal eye fields
Source: eLife. 2016 Sep 6;5:e15252. doi: 10.7554/eLife.15252 (PMC5012863; doi:10.7554/eLife.15252)
Supplement: Source code 1. — DOI: http://dx.doi.org/10.7554/eLife.15252.022 [file elife-15252-code1.zip › readchannels.m]

function [chan_m, chan_s, chan_p, chan_pa, chan_cols] = readchannels(handles)
% chan_m,s,p,pa = only the ticked channels -> 0-7
% chan_cols = all the channels
%
% 
%    
%
% David Lloyd 2012
% d.lloyd@uq.edu.au
% Cognitive NeuroScience Laboratory
% Queensland Brain Institute
% University of Queensland

chan_m = [];
chan_m_count = 0;
chan_s = [];
chan_s_count = 0;
chan_p = [];
chan_p_count = 0;
chan_pa = [];
chan_pa_count = 0;
chan_cols = [];
chan_cols_count = 0;

for ii = 0:(handles.daq_maxnumchannels-1)
    if get(eval(['handles.mai' num2str(ii) '_checkbox']),'Value') == 1
        chan_m_count = chan_m_count+1;
        chan_m(chan_m_count) = ii;
    end
    if get(eval(['handles.sai' num2str(ii) '_checkbox']),'Value') == 1
        chan_s_count = chan_s_count+1;
        chan_s(chan_s_count) = ii;
    end   
    if get(eval(['handles.pai' num2str(ii) '_checkbox']),'Value') == 1
        chan_p_count = chan_p_count+1;
        chan_p(chan_p_count) = ii;   
    end
    if get(eval(['handles.paai' num2str(ii) '_checkbox']),'Value') == 1
        chan_pa_count = chan_pa_count+1;
        chan_pa(chan_pa_count) = ii;   
    end
    
    chan_cols_count = chan_cols_count+1;
    chan_cols(chan_cols_count,1:3) = get(eval(['handles.ai' num2str(ii) '_pushbutton']),'BackgroundColor');
end
%------------------------------------------end of function------------------------------------------ 
